# Supplementary material for: Characterization of Bacterial Cellulose Produced by Komagataeibacter maltaceti P285 Isolated from Contaminated Honey Wine
Source: Microorganisms. 2022 Feb 28;10(3):528. doi: 10.3390/microorganisms10030528 (PMC8955979; doi:10.3390/microorganisms10030528)
Supplement: Supplementary file 1 [file microorganisms-10-00528-s001.zip]

Archive with 1 entries (1 files):
- microorganisms-1598511-supplementary.pdf
